# Supplementary material for: A Feasibility Study of Real-Time FMRI with Neurofeedback of Motor Performance in Cerebellar Ataxia
Source: Brain Sci. 2026 Jan 23;16(2):120. doi: 10.3390/brainsci16020120 (PMC12937812; doi:10.3390/brainsci16020120)
Supplement: Supplementary file 1 [file brainsci-16-00120-s001.zip]

Archive with 6 entries (6 files):
- Table S1 Excluded demo.pdf
- Table S2 Tapping clusters.pdf
- Table S3 Correlations .pdf
- Video S1_tapping.mp4
- Video S2 ITAP.mp4
- Video S3 noITAP.mp4
